# Supplementary material for: Quantitative Microscopy Reveals Stepwise Alteration of Chromatin Structure during Herpesvirus Infection
Source: Viruses. 2019 Oct 11;11(10):935. doi: 10.3390/v11100935 (PMC6832731; doi:10.3390/v11100935)
Supplement: Supplementary file 1 [file viruses-11-00935-s001.zip]

Archive with 5 entries (5 files):
- Captions of Supplementary Movies.pdf
- Movie S1.mp4
- Movie S2.mp4
- Movie S3.mp4
- Supplementary Figures.pdf
